# Supplementary material for: Variation in population levels of sedentary time in European adults according to cross-European studies: a systematic literature review within DEDIPAC
Source: Int J Behav Nutr Phys Act. 2016 Jun 28;13:71. doi: 10.1186/s12966-016-0397-3 (PMC4924266; doi:10.1186/s12966-016-0397-3)
Supplement: Additional file 3: Table S1. — Data extraction file (XLSX 25 kb) [file 12966_2016_397_MOESM3_ESM.xlsx]

## Sheet: SB adults final
Ref	Article	Article title	Study name	Study design	Period of data collection	Setting	Countries - number	Countries - names	N - per country	N - total sample	Age - range	Age - mean (SD)	Gender - % women	Level of education - distribution	BMI - mean (SD)	Representativeness	Assessment method	Details assessment	Timing assessment	Measurement properties	Outcome measure(s)	Results - overall	Results - per country	Results - per subgroup
	Eurobarometer
[15]	Sjostrom et al. (2006)	Health-enhancing physical activity across European Union countries: the Eurobarometer study	Eurobarometer 58.2	Cross-sectional	October - December 2002		15 EU countries	Austria, Belgium, Denmark, Finland, France, Germany, Great Britain, Greece, Ireland, Italy, Luxembourg, Netherlands, Portugal, Spain, Sweden	±1000 per country	Not reported	15+	Not reported	Not reported	Not reported	Not reported	"Hence, the responders represented the whole geographical regions within EU; population weighted prevalences"	International Physical Activity Questionnaire (IPAQ) short form.	Interviews were face to face in the respondents home and in the appropriate national language. Sitting minutes were not weighted. The prevalence of prolonged sitting (6 h or more per day using the IPAQ short form total daily sitting question) were compared	Daily.	"IPAQ measures were shown to be reliable and valid."	% (95% CI) sit 6 h/day	40.6% (39.8–41.4)	Austria 36.8% sit 6 h/day (33.6–40.0), Belgium 41.2 (38.2–44.3), Denmark 55.6 (52.4–58.7), Finland 48.5 (45.4–51.6), France 33.9 (30.9–36.8), Germany 43.4 (41.2–45.7), Great Britain 33.9 (31.3–36.4), Greece 36.5 (33.5–39.5), Ireland 33.4 (30.4–36.3), Italy 47.2 (44.0–50.3), Luxembourg 42.8 (38.7–46.9), the Netherlands 48.2 (45.1–51.3), Portugal 23.5 (20.8–26.2), Spain 36.3 (33.1–39.3), Sweden 48.…	Austria Female 37.8 (33.3–42.3) Male 35.7 (31.1–40.3), Belgium Female 39.9 (35.7–44.1) Male 42.7 (38.3–47.0), Denmark Female 56.1 (51.7–60.5) Male 55.0 (50.5–59.5), Finland Female 46.4 (42.1–50.7) Male 50.8 (46.4–55.3), France Female 29.2 (25.3–33.2) Male 38.8 (34.4–43.2), Germany Female 40.9 (37.8–44.0) Male 46.2 (42.9–49.4), Great Britain Female 34.2 (30.6–37.9) Male 33.6 (29.8–37.3), Greece Fe…
[16]	Eurobarometer 64.3 (2006)	Special Eurobarometer 246 "Health and food"	Eurobarometer 64.3	Cross-sectional	November - December 2005		29 EU countries, 32 sample areas	Austria, Belgium, Bulgaria, Croatia, Cyprus (Republic and TCC), Czech Republic, Germany (East and West), Denmark, Estonia, Greece, Finland, France, Hungary, Ireland, Italy, Latvia, Lithuania, Luxembourg, Malta, Netherlands, Poland, Portugal, Romania, Spain, Slovak Republic Slovenia, Sweden, Turkey, United Kingdom (Great Britain and Northern Ireland)	Austria 1002, Belgium 1000, Bulgaria 1004, Croatia 1000, Cyprus 1002 Czech Republic 1029, Denmark 1031, Estonia 1000, Germany 1557, Greece 1000, Finland 1017, France 1012, Ireland 1000, Italy 1000, Latvia 1000, Lithuania 1011, Luxembourg 501, Hungary 1015, Malta 500, Netherlands 1032, Poland 1000, Portugal 1000, Romania 1002, Slovenia 1030, Slovakia 1044, Spain 1025, Sweden 1054, Turkey 1005, Uni…	24.682	15+	Not reported	51.8%	education 15: 5592, 16-19: 9671, 20+ 6152, still studying 2464	Not reported	"They thus represent the whole territory of the countries surveyed according to the EUROSTAT NUTS II (or equivalent) and according to the distribution of the resident population of the respective nationalities in terms of metropolitan, urban and rural areas."	Questionnaire. IPAQ short.	"How much time do you spend sitting on usual day? This may include time spent at a desk, visiting friends, reading, studying or watching television."All interviews were conducted face-to-face in people's homes and in the appropriate national language. As far as the data capture is concerned, CAPI (Computer Assisted Personal Interview) was used in those countries where this technique was available.	Usual day.	Not reported	Average sitting time in minutes	312 min/day	Austria 302.9, Belgium 343.4, Bulgaria 298.4, Croatia 311.5, Czech Republic 386.1, Denmark 387.2, Estonia 335.4, Germany 332.2, Greece 370.8, Finland 345.9, France 286.7, Ireland 290.8, Italy 267.7, Republic of Cyprus 367.7, Latvia 273.2, Lithuania 265.7, Luxembourg 323.7, Hungary 271.1, Malta 250.9, Netherlands 409.7, Poland 335.0, Portugal 198.4, Romania 191.3, Slovenia 309.1, Slovakia 321.3, S…	Male 319.5 Female 304.9 15-24yr 363.9 25-39yr 298.0 40-54yr 299.4 55+ 308.4 15y edu 281.3, 16-19y edu 285.7, 20+ edu 340.1, still studying 418.4
[17]	Bennie et al. (2013)	The prevalence and correlates of sitting in European adults - a comparison of 32 Eurobarometer-participating countries	Eurobarometer 64.3	Cross-sectional	November-December 2005		29 EU countries, 32 sample areas	Austria, Belgium, Bulgaria, Croatia, Cyprus (Republic and TCC), Czech Republic, Germany (East and West), Denmark, Estonia, Greece, Finland, France, Hungary, Ireland, Italy, Latvia, Lithuania, Luxembourg, Malta, Netherlands, Poland, Portugal, Romania, Spain, Slovak Republic Slovenia, Sweden, Turkey, United Kingdom (Great Britain and Northern Ireland)	Austria 1002, Belgium 992, Bulgaria 925, Croatia 978, Cyprus 882 (Republic 467, TCC 415), Czech Republic 943, Germany 1424 (East 530, West 894), Denmark 977, Estonia 950, Greece 996, Finland 979, France 976, Hungary 969, Ireland 894, Italy 960, Latvia 1000, Lithuania 872, Luxembourg 492, Malta 444, Netherlands 1011, Poland 964, Portugal 1000, Romania 980, Spain 949, Slovenia 1005, Slovakia 982, S…	27.637	15-98 years	15-24: 13.6%, 25-34: 16.3%, 35-44: 17.8%, 45-54: 16.3%, 55-64: 16.0%, 65+: 20.0%	55.7%	18 years or less education: 15100/24377 = 62%, 19 years and over education: 9277/24377 = 38%	Not reported	"The primary aim of this study is to describe the prevalence and correlates of daily sitting time among a large representative sample of adults from 32 European countries, and to assess between and within country variations."	The IPAQ short version.	"During the last seven days, how much time did you usually spend sitting on a weekday?" Interviews were face-to-face in people's homes: computer-assisted personal interview or paper-based survey.	Usual weekday sitting.	"The International Physical Activity Questionnaire (IPAQ) assesses self-reported sitting time. It has been shown to have acceptable reliability and validity and is therefore applicable for use in population studies."	Mean(SD) and Median(IQR) sitting time in minutes.	Mean(SD) 309(185) Median(IQR) 300(180-420)	The Netherlands 407 (395–420) 360 (240–540) Denmark 383 (371–395) 360 (240–480) Czech Republic 375 (363–388) 345 (240–510) Greece 374 (364–384) 360 (240–480) Cyprus (Republic) 359 (342–377) 360 (180–480) Belgium 342 (330–353) 300 (180–480) Sweden 340 (330–351) 300 (180–480) Cyprus (TCC) 338 (321–353) 300 (240–420) Germany West 335 (324–347) 300 (180–450) Finland 335 (332–347) 300 (180–480) Estoni…	Mean(SD), Median(IQR) Male 320 (316–323) 300 (180–480) Female 301 (298–304) 270 (180–420) 15 – 24 years 363 (357–369) 360 (240–480) 25 – 34 years 306 (301–312) 270 (180–420) 35 – 44 years 293 (289–298) 240 180–420) 45 – 54 years 301(296–307) 240 180–420) 55 – 64 years 289 (284–294) 240 180–420) 65 years and older 313 (309–318) 300 (180–360) 18 yrs and Less 279 (276–282) 240 (180–360) 19 years and…
[18]	Eurobarometer 80.2 (2014)	Special Eurobarometer 412 Sport and Physical Activity	Eurobarometer 80.2	Cross-sectional	Novemver - December 2013		28 EU countries	Austria, Belgium, Bulgaria, Croatia, Czech Republic, Denmark, Estonia, Finland, Germany, Greece, France, Hungary, Ireland, Italy, Republic of Cyprus, Latvia, Lithuania, Luxembourg, Malta, Netherlands, Poland, Portugal, Romania, Slovak Republic, Slovenia, Spain, Sweden, United Kingdom	Austria 1019, Belgium 1077, Bulgaria 1026, Croatia 1002, Czech Republic 1018, Denmark 1010, Estonia 1012, Germany 1600, Greece 1007, Finland 971, France 1022, Hungary 1012, Ireland 1007, Italy 1019, Republic of Cyprus 500, Latvia 1011, Lithuania 1023, Luxembourg 510, Malta 500, Netherlands 1037, Poland 1000, Portugal 1055, Romania 1013, Slovenia 1113, Slovakia 1000, Spain 1013, Sweden 1011, Unite…	27.919	15+	Not reported	Not reported	Not reported	Not reported	"They thus represent the whole territory of the countries surveyed according to the EUROSTAT NUTS II (or equivalent) and according to the distribution of the resident population of the respective nationalities in terms of metropolitan, urban and rural areas."	Questionnaire. IPAQ short.	"How much time do you spend sitting on a usual day? This may include time spent at a desk, visiting friends, studying or watching television." Interviewed face-to-face at home in their mother tongue.	Usual day.	Not reported	% sitting 2h30min or less, 2h31min-5h30min, 5h31min-8h30min, 8h31min or more, don't know.	2h30min or less: 17%, 2h31min-5h30min 43%, 5h31min-8h30min 26%, 8h31min or more 11%, don't know 3%.	Austria 6%/42%/34%/12%/6%, Belgium 17/41/30/12/0, Bulgaria 10/41/33/10/6, Croatia 17/39/28/15/1, Czech Republic 12/40/27/20/1, Denmark 7/33/35/25/0, Estonia 15/41/27/16/1, Germany 18/42/28/10/2, Greece 15/43/30/12/0, Finland 9/38/35/16/2, France 17/44/26/12/1, Ireland 20/48/23/7/2, Italy 21/42/25/6/6, Republic of Cyprus 17/43/29/11/0, Latvia 19/44/25/11/1, Lithuania 16/43/29/11/1, Luxembourg 14/3…	15-24yr 14/37/33/13/3 25-39yr 20/43/23/11/3 40-45yr 21/41/25/10/3, 55+ 15/46/25/10/4 157 edu= 19-46-22-9-4; 16-19y edu: 20-47-22-8-3, 20y edu+: 16-39-29-14-2, still studying: 9-29-43-17-2
[19]	Loyen et al. (2016)	European sitting championship: prevalence and correlates of self-reported sitting time in the 28 European Union Member States	Eurobarometer 80.2 (2013)	Cross-sectional	November - December 2013	/	28 EU countries	Austria Belgium Bulgaria Croatia Czech Republic Denmark Estonia Finland France Germany Greece Hungary Ireland Italy Latvia Lithuania Luxembourg Malta Netherlands Poland Portugal Republic of Cyprus Romania Slovakia Slovenia Spain Sweden United Kingdom	Austria 1531 Belgium 1042 Bulgaria 947) Croatia 978 Czech Republic 985 Denmark 984 Estonia 983 Finland 942 France 991 Germany 948 Greece 973 Hungary 974 Ireland 953 Italy 955 Latvia 964 Lithuania 963 Luxembourg 484 Malta 488 Netherlands 991 Poland 879 Portugal 980 Republic of Cyprus 482 Romania 927 Slovakia 956 Slovenia 1094 Spain 982 Sweden 974 United Kingdom 1267	26.617	18+	50.1(17.5)	54.7%	20+ years when stopped education: 32.6%	Not reported	"This response rate, together with the high mean age of the sample, provide an indication that the study sample is not representative for the adult popoulation at large."	International Physical Activity Questionnaire (IPAQ) short form.	Sitting time was measured with a variant of the validated IPAQ-short sitting item "How much time do you spend sitting on a usual day? This may include time spent at a desk, visiting friends, studying or watching television."There were eleven response options. We dichotomized the sitting variable into sitting ≤7.5 hours per day and sitting >7.5 hours per day to study high versus low sitting.	Usual day	"The survey included an adapted version of the IPAQ-short, a questionnaire that is widely used and has reasonable validity and reliability."	Med(IQR) sitting min/day; % sitting >7.5 hours per day	300(180-420) 18.5%	Austria 300 (180-420)/ 18.3% Belgium 300 (180-420)/ 17.9% Bulgaria 300 (240-420)/ 19.7% Croatia 300 (180-420)/ 22.7% Czech Republic 300 (180-480)/ 26.5% Denmark 360 (240-480)/ 31.7% Estonia 300 (180-420)/ 22.8% Finland 300 (240-420)/ 21.3% France 240 (180-420) /18.3% Germany 300 (240-420)/ 19.0% Greece 300 (180-420)/ 19.9% Hungary 240 (120-360)/ 11.8% Ireland 240 (180-360)/ 10.4% Italy 240 (180-3…	Not reported
[20]	Milton et al. (2015)	Trends in prolonged sitting time among European adults: 27 country analysis	Eurobarometer 58.2, 64.3 and 80.2 (2002, 2005 and 2013)	Trends across cross-sectional collected data	2002, 2005 and 2013	/	25 EU countries	France Belgium Netherlands Germany (East and West) Italy Luxembourg Denmark Ireland United Kingdom (Great Britain and Northern Ireland) Greece Spain Portugal Finland Sweden Austria Cyprus Czech Republic Estonia Hungary Latvia Lithuania Malta Poland Slovakia Slovenia	2002/2005/2013 France 988 976 1011 Belgium 1016 992 1072 Netherlands 970 1011 1026 West Germany 917 894 1010 Italy 974 960 965 Luxembourg 564 492 504 Denmark 955 977 1002 Ireland 985 894 981 Great Britain 980 900 982 N-Ireland 285 286 320 Greece 984 996 1005 Spain 936 949 1005 Portugal 951 1000 996 East Germany 913 530 555 Finland 994 979 958 Sweden 957 1030 993 Austria 878 1002 961 2005/2013 Cyp…	Overall: 65,790 2002: 16,230 2005: 24,682 2013:24,878	15+	2002: 44.8(18.2) 2005: 45.5(16.9) 2013: 47.0(17.4)	2002: 51.7% 2005: 51.8% 2013: 51.7%	years of education 2002: 17.5(4.8) 2005: 18.6(7.2) 2013: 19.0(6.8)	Not reported	"Finally, the Eurobarometer uses population-based samples, and not true representative sampling; however, the sampling methods (and therefore selection bias) have remained consistent over-time, and thus the Eurobarometer provides a useful tool for comparing trends, despite not being truly representative at the country level."	International Physical Activity Questionnaire (IPAQ) short form.	The IPAQ provided data on total sitting time on a typical week day. In the 2002 and 2005 surveys, participants were asked to estimate their usual weekday sitting time using an open-ended response scale; however, for the 2013 survey participants were given a choice of 11 categorical response options, ranging from '≤60min' to '≥8h30min'. For the purpose of this study, sitting time data over all thr…	Typical week day	"In addition, it includes a validated single-item question on sitting."	Mean (SD) min/day sitting time (overall); % of the population in the highest sitting category (>7h30min)	Mean(SD): 2002: 316.2(178.6) 2005: 312.0(165.7) 2013: 291.9(137.5)	mean(sd)/median[IQR]: France 2002: 292.2 (266.4) 2005: 286.7 (301.8) 2013: 292.6 (260.3) 240 [180,390] 240 [180,360] 300.5 [180.5,420.5] Belgium 320.9 (119.8) 343.4 (143.2) 300.7 (109.3) 300 [180,480] 300 [180,480] 300.5 [180.5,420.5] Netherlands 357.3 (155.4) 409.7 (189.5) 376.1 (123.1) 300 [240,480] 360 [240,540] 360.5 [300.5,540] West-Germany 337.3 (315.3) 337.1 (312.7) 297.5 (256.9) 300 [180,…	Not reported
	Other studies
[21]	Bauman et al. (2011)	The Descriptive Epidemiology of Sitting - A 20-Country Comparison Using the International Physical Activity Questionnaire (IPAQ)	International Prevalence Study (IPS)	Cross-sectional	2002-2004	A collaborative international project.	20, of which 7 EU	Belgium, Czech Republic, Lithuania, Norway, Portugal, Spain, Sweden	Belgium 1748, Czech Republic 7468, Lithuania 2205, Norway 1318, Portugal 1351, Spain 1549, Sweden 1127	Total: 49,493 EU: 16,766	18-65 years (expect Portugal: 40-65 years)	Not reported	Not reported	Not reported	Not reported	"Most samples were regionally or nationally representative with samples of 1000 adults. Descriptive data were weighted to the world population (2002) to enable comparability for totals across countries with varying population distributions by age and gender."	IPAQ short form	"During the last 7 days, how much time did you usually spend sitting on a weekday?" Information was collected among these 20 countries by face-to-face or telephone interviews or self-completed questionnaires.	Usual weekday. For interviewer and telephone survey protocols, a specifıc day (Wednesday) was used for recall if the respondent could not recall a general estimate of total sitting time.	"The International Physical Activity Questionnaire (IPAQ) measures time spent sitting with demonstrated validity and reliability. A study on the reliability and validity of the IPAQ sitting question(s) reported good test–retest repeatability (Spearman rho values 0.7 in four country-level samples for the IPAQ short form sitting question), and acceptable validity against accelerometers. This measur…	Prevalence of sitting quintiles (0-179 min, 180-240 min, 241-360 min, 361-539 min, 540-1010 min). Weighted median, 25th percentile and 75th percentile of sitting time (in minutes per weekday)	Sitting time median 300 minutes/day (interquartile range 180-480 minutes). Mean 346.2 minutes/day (SD 203.6 minutes). Quintiles ranged from 0-179 to >540 minutes/day.	Quintiles: Belgium 15.1%, 24%, 21%, 19.6%, 20.4%; Czech Republic 9.7, 18.4, 24.4, 23.5, 24, Lithuania 10.3, 19.2, 22.4, 22.9, 25.2, Norway 7.9, 21, 25.1, 18.8, 27.2, Portugal 50.4, 25.6, 12.6, 7.1, 4.2, Spain 19.9, 22.3, 19.2, 17.6, 21.1, Sweden 14.5, 26.1, 21.9, 15.9, 21.6 P25/50/75: Belgium 180/300/480, Czech Republic 240/360/510, Lithuania 240/360/540, Norway 240/360/540, Portugal 90/150/240, …	P25/50/75: females 180/300/480, males 180/300/480, 18-39 years 180/360/480, 40-65 years 180/300/480, <13 years education 180/300/480, >13 years education 240/360/510 Median (P50): Belgium female 300min/day, male 360min/day, 18-39y 360min/day, 40-65y 300min/day, ≤13y edu 240min/day, >13y edu 420min/day. Czech female and male 360min/day, 18-39y and 40-65y 360min/day, ≤13y edu 360min/day, >13y edu 4…
[22]	Bourdeaudhuij et al. (2005)	Environmental and psychosocial correlates of physical activity in Portuguese and Belgian adults	/	Cross-sectional	2002-2003	One city in Portugal (Oeiras) and one city in Belgium (Ghent)	2 EU countries	Belgium, Portugal	Belgium 279, Portugal 247	526	18+	Belgium 37.2(12.3), Portugal 35.1(11.5)	Belgium 65.9%, Portugal 64.5%	% higher education Belgium 43.8%, Portugal 40.4%	Belgium females 22.8(3.2) males 23.1(3.3), Portugal females 23.4(3.9), males 25.6(4.3)	"A personal approach was used to collect data to increase participation and make the sample more representative per city. The Belgian sample was somewhat higher educated compared with the Belgian population (30% higher education in the population), resulting in a somewhat higher occupational status (55.4% white-collar workers in the population). Mean BMI for men and women was comparable to the po…	The long usual week version of the International Physical Activity Questionnaire (IPAQ)	Minutes of physical activity of different intensity and within different contexts were computed for a usual week (see Craig et al. for further details).	Usual week	"Validity and reliability results demonstrated that the IPAQ has comparable reliability and validity to other self-report measures."	Mean(SD) min/week sitting	Not reported	Belgium 2191(1057) min/week, Portugal 2307(1107)	Not reported
[23]	Hainey et al. (2013)	Students’ attitudes toward playing games and using games in education: Comparing Scotland and the Netherlands	/	Cross-sectional	Scotland: March 2011, Netherlands: May - June 2011	University students (regular education in Scotland and regular and distance education in the Netherlands)	2 EU countries	Netherlands, Scotland	Netherlands regular education: 155, distant education: 317, Scotland regular education: 415	887	Not reported	Netherlands regular: 22.90(6.92), distant: 37.87(10.49), Scotland regular: 26.50(9.41)	Netherlands regular 29.7%, distant 61.8%, Scotland regular 45.3%	Not reported	Not reported	"The advantages of using this particular approach is that respondents can be identified quickly, however there is a bias associated with the results as self-selecting participants are different from those who do not participate."	Questionnaire	The questionnaire asked participants to indicate how many hours they played a game per week. For this it offered 5 h intervals (1–5, 6– 10, 11–15, 16–20, 21–25) and “more than 25”. To calculate the mean time spent playing games the time bands used as responses were recoded with their mean value (e.g. 1–5 h was recoded as 3), while less than 1 was coded as 1 and more than 25 was coded as 26.	Per week.	Not reported	Mean(SD) hours playing videogames per week	Not reported	Netherlands regular 9.80(7.97), distant 3.93(4.84), Scotlang regular 9.22(7.46)	Netherlands regular males 11.94(7.55) females 4.05(6.01), distant males 5.22(5.36) females 3.08(4.27), Scotland regular males 11.35(7.97) females 6.49(5.69)
[24]	Lakerveld et al. (2015)	Obesity-related behaviours and BMI in five urban regions across Europe: sampling design and results from the SPOTLIGHT cross-sectional survey	Sustaintable prevention of obesity through integrated strategies (SPOTLIGHT)	Cross-sectional	2014	Neighborhood	5 EU countries	Belgium France Hungary Netherlands United Kingdom	Belgium 1849 France 844 Hungary 875 Netherlands 1609 United Kingdom 860	6037	Not reported	Overall 51.8 (16.4) Belgium 53.0 (16.7) France 49.7 (15.8) Hungary 48.5 (15.4) Netherlands 54.9 (15.9) United Kingdom 49.1 (17.2)	Overall 56.0% Belgium 53.0% France 58.5% Hungary 63.1% Netherlands 54.0% United Kingdom 56.4%	% high educational level Overall 53.6% Belgium 45.7% France 64.7% Hungary 49.6% Netherlands 56.4% United Kingdom 59.0%	Overall 25.2 (4.5) Belgium 25.4 (4.5) France 24.5 (4.4) Hungary 26.0 (5.1) Netherlands 25.0 (3.9) United Kingdom 25.1 (4.8)	"Although these percentages are common in large surveys among the general population, generalisation of outcomes should be done with caution as selection bias may have occurred."	Marshall questionnaire	For sedentary behaviours, we used questions developed and validated by Marshall et al, which assess time spent sitting on weekdays and weekend days: (1) travelling to and from places, (2) at work, (3) watching television, (4) using a computer or tablet at home and (5) for leisure, not including television viewing. We added 'using tablet' under point 4 because tablets are often used instead of com…	Not reported	"The Marshall questionnaire has been shown to be reliable for sitting time at work, watching television and using a computer at home during weekdays."	Mean (SD) min/day total sitting time	536.4(224.5)	Belgium 517.2(221.6) France 441.6(209.1) Hungary 530.4(222.0) Netherlands 568.6(211.4) United Kingdom 619.9(230.6)	Overall HSES/HRAD 544.0(239.0) LSES/HRAD 537.7(226.4) HSES/LRAD 529.3(244.4) LSES/LRAD 536.4(224.5) Belgium 516.3(244.4)/ 521.8(249.8)/ 526.4(239.7)/ 504.0(244.8) France 461.5(213.5)/ 428.0(213.5)/ 494.9(220.0)/ 353.0(203.4) Hungary 555.9(227.1)/ 526.5(226.6)/ 529.6(223.7)/ 520.5(230.8) Netherlands 564.6(227.4)/ 571.0(223.6)/ 557.4(230.5)/ 580.1(238.3) United Kingdom 637.5(245.8)/ 619.7(261.5)/ 5…
[25]	Ortega et al. (2013)	Objectively Measured Physical Activity and Sedentary Time during Childhood, Adolescence and Young Adulthood: A Cohort Study	European Youth Heart Study (EYHS)	Longitudinal	Sweden: 2004, Estonia 2008	City of Tartu and its surrounding rural area (Estonia), seven municipalities in the Stockholm area and one in Örebro (Sweden)	2 EU countries	Estonia, Sweden	Estonia 153, Sweden 168	321	21 and 25	Estonia boys 25.3 (0.5) girls 25.1 (0.5) Sweden boys 21.6 (0.4) girls 21.5 (0.7)	Estonia 58.8% Sweden 63.1%	Not reported	Estonia boys 20.3 (2.7) girls 20.2 (2.5) Sweden boys 20.7 (2.8) girls 21.1 (2.8)	Not reported	Actigraph accelerometers	Time spent in sedentary time was defined using the standard cut point of <=100 counts/min. Inclusion criteria were: to have at least 2 valid weekdays and 1 valid weekend day, defining a valid day as 10h or more of registered time.	Estonia: 4 consecutive days (2 week and 2 weekend); Sweden: 7 consecutive days	"Good agreement between the two accelerometer models (Corder et al., 2013) and consistency about the 100 cut-off point for sedentary time."	Mean (SD) Weekly, weekday, weekend Sedentary time (min/day)	Not reported	Not reported	Weekly Sedentary Estonia boys 455.1 (103.4) girls 469.0 (91.1) Sweden boys 483.0 (96.6) girls 468.8 (88.6) Weekday Sedentary Estonia boys 463.4 (115.2) girls 480.6 (101.5) Sweden boys 495.3 (109.6) girls 472.7 (92.6) Weekend Sedentary Estonia boys 434.3 (126.1) girls 440.0 (105.6) Sweden boys 452.4 (98.9) girls 459.1 (107.5)
[26]	Van Dyck et al. (2015)	International study of objectively measured physical activity and sedentary time with body mass index and obesity: IPEN adult study	International Physical activity and the Environment Network (IPEN)	Cross-sectional	2002-2011	/	10, of which 5 EU	Belgium, Czech Republic, Denmark, Spain, United Kingdom	Belgium 1050 Czech Republic 380 Denmark 272 Spain 329 United Kingdom 135	Total: 5712 EU: 2166	18-66 years	Overall: 43.0 (12.4) Belgium 42.8 (12.6) Czech Republic Site A 38.6 (14.3) Site B 35.8 (13.6) Denmark 39.8 (13.8) Spain 39.4 (13.4) United Kingdom 43.6 (13.3)	Overall: 53% Belgium 51% Czech Republic 62% Denmark 61% Spain 60% United Kingdom 53%	% college or more Overall: 52% Belgium 63% Czech Republic 31% Denmark 51% Spain 63% United Kingdom 15%	Overall: 25.8 (4.9) Belgium 24.2 (3.9) Czech Republic Site A 24.6 (3.9) Site B 24.2 (3.6) Denmark 24.2 (4.0) Spain 23.9 (3.4) United Kingdom 27.2 (5.1)	"Second, estimates of MVPA and sedentary time that were obtained may not be representative of the total population in the participating countries, as participants were recruited from specific neighborhoods selected on their walkability and income levels."	ActiGraph 7164/71256, GT1M, ActiTrainer, GT3X	Participants were asked to wear the accelerometer above the right hip for seven consecutive days during waking hours and to remove it only for water activities (for example swimming, bathing). Accelerometer data were collected in (or aggregated to) one-minute epochs. Non-wear time was defined as 60 min or more of consecutive zero counts. Only data or participants with at least 10 wearing hours fo…	Seven consecutive days.	"Reliability and validity of accelerometers have been documented extensively."	Mean(SD) min/day sedentary time	513(105)	Belgium 507(110) Czech Republic A 486(101) Czech Republic B 508(95) Denmark 572(91) Spain 544 (88) United Kingdom 499 (104)	Not reported
