# Supplementary material for: Variation in population levels of sedentary time in European adults according to cross-European studies: a systematic literature review within DEDIPAC
Source: Int J Behav Nutr Phys Act. 2016 Jun 28;13:71. doi: 10.1186/s12966-016-0397-3 (PMC4924266; doi:10.1186/s12966-016-0397-3)
Supplement: Additional file 4: Table S2. — The Quality assessment file (XLSX 12 kb) [file 12966_2016_397_MOESM4_ESM.xlsx]

## Sheet: SB adults final
Ref	Article	1. Question/ objective sufficiently described? 2 = yes, 1 = partial, 0 = no.	2. Study design evident and appropriate? 2 = yes, 1 = partial, 0 = no.	3. Method of subject/ comparison group selection or source of information/ input variables described and appropriate? 2 = yes, 1 = partial, 0 = no, N/A	4. Subject (and comparison group, if applicable) characteristics sufficiently described? 2 = yes, 1 = partial, 0 = no.	5. If interventional and random allocation was possible, was it described? 2 = yes, 1 = partial, 0 = no, N/A	6. If interventional and blinding of investigators was possible, was it reported? 2 = yes, 1 = partial, 0 = no, N/A	7. If interventional and blinding of subjects was possible, was it reported? 2 = yes, 1 = partial, 0 = no, N/A	8. Outcome and (if applicable) exposure measure(s) well defined and robust to measurement / misclassification bias? means of assessment reported? 2 = yes, 1 = partial, 0 = no, N/A	9. Sample size appropriate? 2 = yes, 1 = partial, 0 = no, N/A	10. Analytic methods described/justified and appropriate? 2 = yes, 1 = partial, 0 = no, N/A	11. Some estimate of variance is reported for the main results? 2 = yes, 1 = partial, 0 = no, N/A	12. Controlled for confounding? 2 = yes, 1 = partial, 0 = no, N/A	13. Results reported in sufficient detail? 2 = yes, 1 = partial, 0 = no.	14. Conclusions supported by the results? 2 = yes, 1 = partial, 0 = no.	Points	Total	Score
	Eurobarometer
[15]	Sjostrom (2006)	2	2	2	0	N/A	N/A	N/A	2	2	2	2	2	2	2	20	22	0.909091
[16]	Eurobarometer 64.3	1	2	2	1	N/A	N/A	N/A	2	2	1	0	N/A	2	2	15	20	0.75
[17]	Bennie (2013)	2	2	1	1	N/A	N/A	N/A	2	2	2	2	2	2	2	20	22	0.909091
[18]	Eurobarometer 80.2	1	2	2	0	N/A	N/A	N/A	2	2	1	0	N/A	2	2	14	20	0.7
[19]	Loyen (2016)	2	2	2	1	N/A	N/A	N/A	2	2	2	2	2	2	2	21	22	0.954545
[20]	Milton (2015)	2	2	2	1	N/A	N/A	N/A	2	2	2	2	2	2	2	21	22	0.954545
	Other studies
[21]	Bauman (2011)	2	2	1	0	N/A	N/A	N/A	2	2	2	2	2	2	2	19	22	0.863636
[22]	Bourdeaudhuij (2005)	2	2	1	2	N/A	N/A	N/A	2	2	2	2	2	2	2	21	22	0.954545
[23]	Hainey (2013)	2	2	1	2	N/A	N/A	N/A	2	1	2	1	1	2	2	18	22	0.818182
[24]	Lakerveld (2015)	2	2	2	2	N/A	N/A	N/A	1	2	2	2	2	2	2	21	22	0.954545
[25]	Ortega (2013)	2	2	1	2	N/A	N/A	N/A	2	1	2	2	2	2	2	20	22	0.909091
[26]	Van Dyck (2015)	2	2	1	2	N/A	N/A	N/A	2	1	2	2	2	2	2	20	22	0.909091
	Sum/mean	22	24	18	14	0	0	0	23	21	22	19	19	24	24			0.882197
